# Supplementary material for: UMI-nea: a fast, robust tool for reference-free UMI deduplication and accurate quantification
Source: Bioinformatics. 2025 Sep 17;41(9):btaf514. doi: 10.1093/bioinformatics/btaf514 (PMC12453673; doi:10.1093/bioinformatics/btaf514)
Supplement: btaf514_Supplementary_Data [file btaf514_supplementary_data.zip]

Archive with 3 entries (3 files):
- Supplemental_Table_4.xlsx
- UMI-nea_supplemental_Materials.docx
- Supplemental_Table_1.xlsx
