# Supplementary material for: UMI-nea: a fast, robust tool for reference-free UMI deduplication and accurate quantification
Source: Bioinformatics. 2025 Sep 17;41(9):btaf514. doi: 10.1093/bioinformatics/btaf514 (PMC12453673; doi:10.1093/bioinformatics/btaf514)
Supplement: btaf514_Supplementary_Data [file btaf514_supplementary_data.zip › Supplemental_Table_4.xlsx]

## Sheet: Sheet1
		clonotype1							clonotype2							clonotype3							clonotype4							clonotype5							clonotype6							clonotype7
		rep1			rep2			all	rep1			rep2			all	rep1			rep2			all	rep1			rep2			all	rep1			rep2			all	rep1			rep2			all	rep1			rep2
Spike Ratio	Tool	Nextseq	Miseq	CV	NextSeq	Miseq	CV	CV-all	Nextseq	Miseq	CV	NextSeq	Miseq	CV	CV-all	Nextseq	Miseq	CV	NextSeq	Miseq	CV	CV-all	Nextseq	Miseq	CV	NextSeq	Miseq	CV	CV-all	Nextseq	Miseq	CV	NextSeq	Miseq	CV	CV-all	Nextseq	Miseq	CV	NextSeq	Miseq	CV	CV-all	Nextseq	Miseq	CV	NextSeq	Miseq	CV
0.1	Calib	6178	4505	0.221471	5614	4438	0.165451	0.164841	2359	1281	0.418825	2096	1279	0.342344	0.317877	1281	923	0.229713	1173	863	0.215327	0.18804	582	369	0.316748	488	365	0.203925	0.231315	190	158	0.130043	223	180	0.150896	0.143997	112	101	0.073035	109	102	0.046917	0.050511	45	24	0.430413	53	35	0.289271
	UMIc-seq	6109	1408	0.884424	6895	1368	0.945947	0.752852	2915	962	0.712396	2740	939	0.692307	0.574949	1254	209	1.01015	1443	192	1.08207	0.861601	599	278	0.517631	524	263	0.469009	0.410783	194	30	1.03541	239	33	1.07106	0.874074	15	28	0.427553	91	35	0.628539	0.793841	9	10	0.074432	45	12	0.818755
	UMI-tools	6623	4621	0.251801	6046	4545	0.200428	0.190294	2402	1290	0.425949	2162	1289	0.357754	0.325542	1389	953	0.263278	1267	882	0.253361	0.217241	595	372	0.326132	503	368	0.219195	0.239328	207	168	0.147078	244	183	0.202031	0.165342	117	103	0.089995	116	103	0.083949	0.071115	47	24	0.458126	57	35	0.338182
	UMI-nea	4819	4394	0.065238	4424	4229	0.03187	0.056006	1538	1205	0.171685	1419	1153	0.14626	0.136114	951	878	0.056445	879	801	0.06566	0.069827	373	356	0.032979	361	353	0.015846	0.024416	170	162	0.034077	183	172	0.043821	0.050396	79	95	0.130043	86	99	0.099377	0.100227	23	23	0	37	34	0.059756
	MiXCR	4483	4098	0.063451	4438	3995	0.074291	0.057221	1208	1100	0.066176	1223	1107	0.070407	0.056072	898	810	0.072863	848	758	0.079252	0.071485	362	335	0.054783	376	333	0.08577	0.059789	166	150	0.071606	176	159	0.071766	0.067565	98	92	0.044659	107	90	0.122039	0.078885	26	23	0.086585	38	34	0.078567
0.01	Calib	589	481	0.142743	515	383	0.20788	0.173817	190	125	0.291822	223	108	0.491343	0.335148	135	99	0.217571	111	69	0.329983	0.265129	38	28	0.214275	47	37	0.168359	0.207132	25	21	0.122975	11	9	0.141421	0.468147	9	7	0.176777	18	13	0.228099	0.413299	3	3	0	4	3	0.202031
	UMIc-seq	76	131	0.375757	318	123	0.625333	0.659214	133	115	0.102645	270	126	0.514259	0.453686	21	34	0.334269	61	29	0.502831	0.478537	39	24	0.336718	50	20	0.606092	0.416282	1	2	0.471405	7	5	0.235702	0.734343	8	7	0.094281	12	2	1.01015	0.567309	4	4	0	5	3	0.353553
	UMI-tools	624	495	0.163033	549	390	0.239467	0.191297	195	125	0.309359	222	108	0.488547	0.336554	140	99	0.242606	118	70	0.361076	0.278035	39	27	0.25713	52	37	0.238351	0.265171	27	20	0.210628	13	10	0.184463	0.433935	10	7	0.249567	18	13	0.228099	0.390868	3	3	0	4	3	0.202031
	UMI-nea	463	464	0.001526	385	371	0.026189	0.11811	121	112	0.054626	120	106	0.087606	0.061775	93	89	0.031082	66	63	0.032889	0.198525	27	25	0.054393	32	35	0.063323	0.15373	20	19	0.036262	9	8	0.083189	0.455503	7	7	0	14	13	0.052378	0.368285	2	2	0	3	3	0
	MiXCR	473	420	0.083934	380	342	0.074432	0.138911	114	101	0.085511	104	100	0.02773	0.061066	99	88	0.083189	68	59	0.10022	0.232695	24	24	0	36	34	0.040406	0.217055	19	19	0	8	8	0	0.470434	9	7	0.176777	19	12	0.319339	0.446977	2	2	0	3	3	0
0.001	Calib	55	39	0.240717	54	42	0.176777	0.172323	25	10	0.606092	13	9	0.25713	0.516874	2	1	0.471405	16	11	0.261891	0.964557	6	4	0.282843	10	6	0.353553	0.387171	0	0	na	1	1	0	1.1547	0	0	na	1	2	0.471405	1.27657	0	0	na	0	0	na
	UMIc-seq	60	5	1.19664	12	12	0	1.14077	12	13	0.056569	19	9	0.505076	0.316472	2	1	0.471405	5	3	0.353553	0.621027	4	5	0.157135	5	5	0	0.105263	0	0	na	1	1	0	1.1547	0	0	na	1	1	0	1.1547	0	0	na	0	0	na
	UMI-tools	56	39	0.25307	56	42	0.202031	0.187199	24	11	0.525279	12	8	0.282843	0.512112	2	1	0.471405	15	10	0.282843	0.954759	5	4	0.157135	10	7	0.249567	0.407039	0	0	na	1	1	0	1.1547	0	0	na	1	2	0.471405	1.27657	0	0	na	0	0	na
	UMI-nea	39	34	0.096864	42	41	0.017039	0.091257	11	8	0.223297	7	7	0	0.229451	2	1	0.471405	9	9	0	0.828444	3	4	0.202031	6	5	0.128565	0.286888	0	0	na	1	1	0	1.1547	0	0	na	1	2	0.471405	1.27657	0	0	na	0	0	na
	MiXCR	40	34	0.114666	39	33	0.117851	0.096216	8	8	0	7	7	0	0.07698	2	1	0.471405	9	9	0	0.828444	4	3	0.202031	4	4	0	0.133333	0	0	na	1	1	0	1.1547	0	0	na	2	0	1.41421	2	0	0	na	0	0	na
0.0001	Calib	1	1	0	4	2	0.471405	0.707107	0	0	na	4	3	0.202031	1.17803	0	0	na	0	0	na	na	0	0	na	0	0	na	na	0	0	na	0	0	na	na	0	0	na	0	0	na	na	0	0	na	0	0	na
	UMIc-seq	2	1	0.471405	1	0	1.41421	0.816497	0	0	na	1	4	0.848528	1.51438	0	0	na	0	0	na	na	0	0	na	0	0	na	na	0	0	na	0	0	na	na	0	0	na	0	0	na	na	0	0	na	0	0	na
	UMI-tools	2	2	0	4	2	0.471405	0.4	0	0	na	4	3	0.202031	1.17803	0	0	na	0	0	na	na	0	0	na	0	0	na	na	0	0	na	0	0	na	na	0	0	na	0	0	na	na	0	0	na	0	0	na
	UMI-nea	2	2	0	3	2	0.282843	0.222222	0	0	na	3	2	0.282843	1.2	0	0	na	0	0	na	na	0	0	na	0	0	na	na	0	0	na	0	0	na	na	0	0	na	0	0	na	na	0	0	na	0	0	na
	MiXCR	2	1	0.471405	2	2	0	0.285714	0	0	na	1	1	0	1.1547	0	0	na	0	0	na	na	0	0	na	1	0	1.41421	2	0	0	na	0	0	na	na	0	0	na	0	0	na	na	0	0	na	0	0	na
[truncated: 1 more columns]
