# Supplementary material for: UMI-nea: a fast, robust tool for reference-free UMI deduplication and accurate quantification
Source: Bioinformatics. 2025 Sep 17;41(9):btaf514. doi: 10.1093/bioinformatics/btaf514 (PMC12453673; doi:10.1093/bioinformatics/btaf514)
Supplement: btaf514_Supplementary_Data [file btaf514_supplementary_data.zip › Supplemental_Table_1.xlsx]

## Sheet: Sheet1
num_founder	mean_children_num	variance_children_num	umi_len	err_rate	insertion-deletion-substitution	replicate	total_umi	simulated_mean_children_num	simulated_variance_children_num	substitution_base	indel_base	simulated_insertion-deletion-substitution	substitution_only_umi	indel_umi	uniq_umi	tool	clustering_threshold	thread	runtime_in_sec	dedup_umi_cluster	V-measure	homogeneity_score	completeness_score	RPU_cutoff	RPU_cutoff_model	estimated_molecule
1000	100	200	12	0.001	1-1-40	1	100542	100.542	200	1110	55	1.115-1.000-42.692	1106	55	2145	UMI-nea	1	48	0.25	1003	0.9998	0.9996	0.9999	52	negbinom	998
1000	100	200	12	0.001	1-1-40	1	100542	100.542	200	1110	55	1.115-1.000-42.692	1106	55	2145	umi-tools	1	1	2.03	1026	0.9999	1	0.9998	NA	NA	1026
1000	100	200	12	0.001	1-1-40	1	100542	100.542	200	1110	55	1.115-1.000-42.692	1106	55	2145	UMIc-seq	16	48	103.98	991	0.9966	0.9936	0.9996	NA	NA	991
1000	100	200	12	0.001	1-1-40	1	100542	100.542	200	1110	55	1.115-1.000-42.692	1106	55	2145	calib	1	48	0.28	1028	0.998	0.9964	0.9996	NA	NA	1028
1000	100	200	12	0.001	1-1-40	2	100560	100.56	191	1124	63	1.100-1.000-37.467	1121	63	2163	UMI-nea	1	48	0.26	1004	0.9998	0.9996	1	52	negbinom	998
1000	100	200	12	0.001	1-1-40	2	100560	100.56	191	1124	63	1.100-1.000-37.467	1121	63	2163	umi-tools	1	1	2.05	1031	0.9999	1	0.9997	NA	NA	1031
1000	100	200	12	0.001	1-1-40	2	100560	100.56	191	1124	63	1.100-1.000-37.467	1121	63	2163	UMIc-seq	16	48	108.61	994	0.9954	0.9914	0.9994	NA	NA	994
1000	100	200	12	0.001	1-1-40	2	100560	100.56	191	1124	63	1.100-1.000-37.467	1121	63	2163	calib	1	48	0.28	1037	0.9988	0.998	0.9996	NA	NA	1037
1000	100	200	12	0.001	1-1-40	3	101363	101.363	208	1153	60	1.400-1.000-46.120	1147	60	2186	UMI-nea	1	48	0.25	1006	0.9998	0.9998	0.9999	52	negbinom	999
1000	100	200	12	0.001	1-1-40	3	101363	101.363	208	1153	60	1.400-1.000-46.120	1147	60	2186	umi-tools	1	1	2.01	1033	0.9998	1	0.9997	NA	NA	1033
1000	100	200	12	0.001	1-1-40	3	101363	101.363	208	1153	60	1.400-1.000-46.120	1147	60	2186	UMIc-seq	16	48	110.91	990	0.9947	0.99	0.9993	NA	NA	990
1000	100	200	12	0.001	1-1-40	3	101363	101.363	208	1153	60	1.400-1.000-46.120	1147	60	2186	calib	1	48	0.28	1030	0.9976	0.9957	0.9996	NA	NA	1030
1000	100	200	12	0.005	1-1-40	1	101354	101.354	211	5621	296	1.000-1.014-38.238	5478	295	6383	UMI-nea	1	48	0.36	1154	0.999	0.9994	0.9987	11	negbinom	997
1000	100	200	12	0.005	1-1-40	1	101354	101.354	211	5621	296	1.000-1.014-38.238	5478	295	6383	umi-tools	1	1	2.44	1250	0.9987	0.9997	0.9977	NA	NA	1250
1000	100	200	12	0.005	1-1-40	1	101354	101.354	211	5621	296	1.000-1.014-38.238	5478	295	6383	UMIc-seq	15	48	116.04	1253	0.9772	0.9653	0.9894	NA	NA	1253
1000	100	200	12	0.005	1-1-40	1	101354	101.354	211	5621	296	1.000-1.014-38.238	5478	295	6383	calib	1	48	0.3	1206	0.9882	0.9791	0.9973	NA	NA	1206
1000	100	200	12	0.005	1-1-40	2	101351	101.351	208	5667	291	1.124-1.000-41.365	5512	290	6391	UMI-nea	1	48	0.38	1156	0.9993	1	0.9987	11	negbinom	1000
1000	100	200	12	0.005	1-1-40	2	101351	101.351	208	5667	291	1.124-1.000-41.365	5512	290	6391	umi-tools	1	1	2.46	1233	0.9988	0.9998	0.9979	NA	NA	1233
1000	100	200	12	0.005	1-1-40	2	101351	101.351	208	5667	291	1.124-1.000-41.365	5512	290	6391	UMIc-seq	16	48	110.66	1164	0.9943	0.9921	0.9964	NA	NA	1164
1000	100	200	12	0.005	1-1-40	2	101351	101.351	208	5667	291	1.124-1.000-41.365	5512	290	6391	calib	1	48	0.3	1029	0.9726	0.9487	0.9977	NA	NA	1029
1000	100	200	12	0.005	1-1-40	3	100567	100.567	199	5654	274	1.092-1.000-43.160	5498	274	6385	UMI-nea	1	48	0.37	1152	0.9993	1	0.9987	11	negbinom	1000
1000	100	200	12	0.005	1-1-40	3	100567	100.567	199	5654	274	1.092-1.000-43.160	5498	274	6385	umi-tools	1	1	2.48	1220	0.9988	0.9997	0.9979	NA	NA	1220
1000	100	200	12	0.005	1-1-40	3	100567	100.567	199	5654	274	1.092-1.000-43.160	5498	274	6385	UMIc-seq	16	48	115.58	1178	0.9945	0.9925	0.9965	NA	NA	1178
1000	100	200	12	0.005	1-1-40	3	100567	100.567	199	5654	274	1.092-1.000-43.160	5498	274	6385	calib	1	48	0.29	1173	0.987	0.9766	0.9976	NA	NA	1173
1000	100	200	18	0.001	1-1-40	1	101293	101.293	199	1680	77	1.000-1.265-49.412	1671	77	2726	UMI-nea	1	48	0.34	1009	1	1	0.9999	51	negbinom	1000
1000	100	200	18	0.001	1-1-40	1	101293	101.293	199	1680	77	1.000-1.265-49.412	1671	77	2726	umi-tools	1	1	2.13	1048	0.9998	1	0.9996	NA	NA	1048
1000	100	200	18	0.001	1-1-40	1	101293	101.293	199	1680	77	1.000-1.265-49.412	1671	77	2726	UMIc-seq	18	48	140.64	978	0.9928	0.9867	0.999	NA	NA	978
1000	100	200	18	0.001	1-1-40	1	101293	101.293	199	1680	77	1.000-1.265-49.412	1671	77	2726	calib	2	48	0.33	1058	0.9998	1	0.9995	NA	NA	1058
1000	100	200	18	0.001	1-1-40	2	100913	100.913	189	1719	85	1.297-1.000-46.459	1706	85	2756	UMI-nea	1	48	0.34	1013	0.9999	1	0.9999	49	negbinom	1000
1000	100	200	18	0.001	1-1-40	2	100913	100.913	189	1719	85	1.297-1.000-46.459	1706	85	2756	umi-tools	1	1	2.11	1048	0.9998	1	0.9996	NA	NA	1048
1000	100	200	18	0.001	1-1-40	2	100913	100.913	189	1719	85	1.297-1.000-46.459	1706	85	2756	UMIc-seq	19	48	149.13	991	0.9963	0.9932	0.9994	NA	NA	991
1000	100	200	18	0.001	1-1-40	2	100913	100.913	189	1719	85	1.297-1.000-46.459	1706	85	2756	calib	2	48	0.32	1060	0.9998	1	0.9995	NA	NA	1060
1000	100	200	18	0.001	1-1-40	3	101186	101.186	210	1711	86	1.606-1.000-51.848	1696	86	2750	UMI-nea	1	48	0.34	1015	0.9999	1	0.9999	47	negbinom	1000
1000	100	200	18	0.001	1-1-40	3	101186	101.186	210	1711	86	1.606-1.000-51.848	1696	86	2750	umi-tools	1	1	2.11	1055	0.9998	1	0.9996	NA	NA	1055
1000	100	200	18	0.001	1-1-40	3	101186	101.186	210	1711	86	1.606-1.000-51.848	1696	86	2750	UMIc-seq	19	48	140.39	984	0.996	0.9925	0.9995	NA	NA	984
1000	100	200	18	0.001	1-1-40	3	101186	101.186	210	1711	86	1.606-1.000-51.848	1696	86	2750	calib	2	48	0.33	1063	0.9997	0.9998	0.9995	NA	NA	1063
1000	100	200	18	0.005	1-1-40	1	101008	101.008	194	8610	453	1.000-1.041-38.784	8224	451	9149	UMI-nea	2	48	0.57	1007	1	1	0.9999	53	negbinom	1000
1000	100	200	18	0.005	1-1-40	1	101008	101.008	194	8610	453	1.000-1.041-38.784	8224	451	9149	umi-tools	2	1	3.15	1149	0.9994	1	0.9988	NA	NA	1149
1000	100	200	18	0.005	1-1-40	1	101008	101.008	194	8610	453	1.000-1.041-38.784	8224	451	9149	UMIc-seq	18	48	139.5	1002	0.9898	0.9843	0.9953	NA	NA	1002
1000	100	200	18	0.005	1-1-40	1	101008	101.008	194	8610	453	1.000-1.041-38.784	8224	451	9149	calib	2	48	0.45	1350	0.9985	0.9998	0.9971	NA	NA	1350
1000	100	200	18	0.005	1-1-40	2	100539	100.539	196	8578	434	1.138-1.000-42.256	8210	431	9045	UMI-nea	2	48	0.61	1009	1	1	0.9999	51	negbinom	1000
1000	100	200	18	0.005	1-1-40	2	100539	100.539	196	8578	434	1.138-1.000-42.256	8210	431	9045	umi-tools	2	1	3.03	1109	0.9996	1	0.9991	NA	NA	1109
1000	100	200	18	0.005	1-1-40	2	100539	100.539	196	8578	434	1.138-1.000-42.256	8210	431	9045	UMIc-seq	18	48	136.62	1000	0.99	0.9847	0.9955	NA	NA	1000
1000	100	200	18	0.005	1-1-40	2	100539	100.539	196	8578	434	1.138-1.000-42.256	8210	431	9045	calib	2	48	0.45	1308	0.9987	1	0.9975	NA	NA	1308
1000	100	200	18	0.005	1-1-40	3	100602	100.602	203	8518	451	1.088-1.000-39.435	8151	449	9054	UMI-nea	2	48	0.6	1009	1	1	0.9999	51	negbinom	1000
1000	100	200	18	0.005	1-1-40	3	100602	100.602	203	8518	451	1.088-1.000-39.435	8151	449	9054	umi-tools	2	1	3.02	1128	0.9993	0.9998	0.9988	NA	NA	1128
1000	100	200	18	0.005	1-1-40	3	100602	100.602	203	8518	451	1.088-1.000-39.435	8151	449	9054	UMIc-seq	20	48	144.91	999	0.9979	0.9968	0.9991	NA	NA	999
1000	100	200	18	0.005	1-1-40	3	100602	100.602	203	8518	451	1.088-1.000-39.435	8151	449	9054	calib	2	48	0.44	1331	0.9983	0.9994	0.9973	NA	NA	1331
1000	100	200	25	0.01	1-1-1	1	101134	101.134	217	8450	16848	1.006-1.000-1.006	6890	15506	21573	UMI-nea	3	48	1.07	1010	1	1	0.9999	49	negbinom	1000
1000	100	200	25	0.01	1-1-1	1	101134	101.134	217	8450	16848	1.006-1.000-1.006	6890	15506	21573	umi-tools	3	1	7.82	1507	0.9966	1	0.9932	NA	NA	1507
1000	100	200	25	0.01	1-1-1	1	101134	101.134	217	8450	16848	1.006-1.000-1.006	6890	15506	21573	UMIc-seq	22	48	139.82	1000	0.9962	0.9948	0.9975	NA	NA	1000
1000	100	200	25	0.01	1-1-1	1	101134	101.134	217	8450	16848	1.006-1.000-1.006	6890	15506	21573	calib	2	48	0.65	6822	0.9647	1	0.9317	NA	NA	6822
1000	100	200	25	0.01	1-1-1	2	101161	101.161	199	8402	16703	1.002-1.000-1.007	6882	15436	21506	UMI-nea	3	48	1.07	1011	1	1	0.9999	50	negbinom	999
1000	100	200	25	0.01	1-1-1	2	101161	101.161	199	8402	16703	1.002-1.000-1.007	6882	15436	21506	umi-tools	3	1	7.89	1465	0.9969	1	0.9938	NA	NA	1465
1000	100	200	25	0.01	1-1-1	2	101161	101.161	199	8402	16703	1.002-1.000-1.007	6882	15436	21506	UMIc-seq	20	48	140.29	1000	0.9867	0.9821	0.9914	NA	NA	1000
1000	100	200	25	0.01	1-1-1	2	101161	101.161	199	8402	16703	1.002-1.000-1.007	6882	15436	21506	calib	2	48	0.66	6860	0.9643	1	0.9311	NA	NA	6860
1000	100	200	25	0.01	1-1-1	3	101110	101.11	189	8295	16818	1.023-1.004-1.000	6798	15565	21509	UMI-nea	3	48	1.09	1014	0.9999	1	0.9999	48	negbinom	1000
1000	100	200	25	0.01	1-1-1	3	101110	101.11	189	8295	16818	1.023-1.004-1.000	6798	15565	21509	umi-tools	3	1	7.7	1500	0.9967	1	0.9934	NA	NA	1500
1000	100	200	25	0.01	1-1-1	3	101110	101.11	189	8295	16818	1.023-1.004-1.000	6798	15565	21509	UMIc-seq	21	48	136.72	1000	0.9919	0.989	0.995	NA	NA	1000
1000	100	200	25	0.01	1-1-1	3	101110	101.11	189	8295	16818	1.023-1.004-1.000	6798	15565	21509	calib	2	48	0.65	6843	0.964	1	0.9305	NA	NA	6843
1000	100	200	25	0.03	1-1-1	1	100719	100.719	196	24621	49904	1.011-1.016-1.000	13516	39568	48409	UMI-nea	5	48	2.01	1003	1	1	1	56	negbinom	1000
1000	100	200	25	0.03	1-1-1	1	100719	100.719	196	24621	49904	1.011-1.016-1.000	13516	39568	48409	umi-tools	5	1	68.93	1559	0.9947	0.9987	0.9907	NA	NA	1559
1000	100	200	25	0.03	1-1-1	1	100719	100.719	196	24621	49904	1.011-1.016-1.000	13516	39568	48409	UMIc-seq	23	48	133.14	1018	0.9963	0.996	0.9966	NA	NA	1018
1000	100	200	25	0.03	1-1-1	1	100719	100.719	196	24621	49904	1.011-1.016-1.000	13516	39568	48409	calib	2	48	1.11	10989	0.9338	1	0.8758	NA	NA	10989
1000	100	200	25	0.03	1-1-1	2	100487	100.487	201	25095	49583	1.006-1.000-1.015	13731	39419	48383	UMI-nea	5	48	1.84	1003	1	1	1	55	negbinom	1000
1000	100	200	25	0.03	1-1-1	2	100487	100.487	201	25095	49583	1.006-1.000-1.015	13731	39419	48383	umi-tools	5	1	68.75	1521	0.9952	0.999	0.9915	NA	NA	1521
1000	100	200	25	0.03	1-1-1	2	100487	100.487	201	25095	49583	1.006-1.000-1.015	13731	39419	48383	UMIc-seq	22	48	129.29	1007	0.9944	0.9938	0.995	NA	NA	1007
1000	100	200	25	0.03	1-1-1	2	100487	100.487	201	25095	49583	1.006-1.000-1.015	13731	39419	48383	calib	2	48	1.06	10587	0.9357	1	0.8791	NA	NA	10587
1000	100	200	25	0.03	1-1-1	3	101124	101.124	204	24942	50295	1.001-1.015-1.000	13638	39710	48668	UMI-nea	5	48	1.85	1005	1	1	1	54	negbinom	1000
1000	100	200	25	0.03	1-1-1	3	101124	101.124	204	24942	50295	1.001-1.015-1.000	13638	39710	48668	umi-tools	5	1	69.48	1577	0.9952	0.9994	0.9911	NA	NA	1577
1000	100	200	25	0.03	1-1-1	3	101124	101.124	204	24942	50295	1.001-1.015-1.000	13638	39710	48668	UMIc-seq	22	48	129.97	1009	0.9947	0.9942	0.9951	NA	NA	1009
1000	100	200	25	0.03	1-1-1	3	101124	101.124	204	24942	50295	1.001-1.015-1.000	13638	39710	48668	calib	2	48	1.1	10896	0.9342	1	0.8765	NA	NA	10896
1000	100	200	50	0.01	1-1-1	1	100433	100.433	200	16475	33235	1.003-1.014-1.000	10929	28260	37908	UMI-nea	4	48	2.47	1013	0.9999	1	0.9999	48	negbinom	1000
1000	100	200	50	0.01	1-1-1	1	100433	100.433	200	16475	33235	1.003-1.014-1.000	10929	28260	37908	umi-tools	4	1	18.42	1532	0.9968	1	0.9936	NA	NA	1532
1000	100	200	50	0.01	1-1-1	1	100433	100.433	200	16475	33235	1.003-1.014-1.000	10929	28260	37908	UMIc-seq	25	48	179.48	1000	0.9925	0.9902	0.9948	NA	NA	1000
1000	100	200	50	0.01	1-1-1	1	100433	100.433	200	16475	33235	1.003-1.014-1.000	10929	28260	37908	calib	2	48	1.65	16024	0.9223	1	0.8558	NA	NA	16024
1000	100	200	50	0.01	1-1-1	2	101038	101.038	200	16764	33107	1.016-1.000-1.021	11178	28279	38200	UMI-nea	4	48	2.45	1010	1	1	0.9999	50	negbinom	1000
1000	100	200	50	0.01	1-1-1	2	101038	101.038	200	16764	33107	1.016-1.000-1.021	11178	28279	38200	umi-tools	4	1	18.7	1487	0.997	1	0.994	NA	NA	1487
1000	100	200	50	0.01	1-1-1	2	101038	101.038	200	16764	33107	1.016-1.000-1.021	11178	28279	38200	UMIc-seq	27	48	182.34	1000	0.998	0.9975	0.9986	NA	NA	1000
1000	100	200	50	0.01	1-1-1	2	101038	101.038	200	16764	33107	1.016-1.000-1.021	11178	28279	38200	calib	2	48	1.78	15827	0.9229	1	0.8568	NA	NA	15827
1000	100	200	50	0.01	1-1-1	3	100657	100.657	202	16717	33110	1.008-1.000-1.014	11126	28188	38053	UMI-nea	4	48	2.47	1008	1	1	0.9999	51	negbinom	1000
1000	100	200	50	0.01	1-1-1	3	100657	100.657	202	16717	33110	1.008-1.000-1.014	11126	28188	38053	umi-tools	4	1	18.33	1471	0.997	1	0.9941	NA	NA	1471
1000	100	200	50	0.01	1-1-1	3	100657	100.657	202	16717	33110	1.008-1.000-1.014	11126	28188	38053	UMIc-seq	25	48	182.42	1000	0.9943	0.993	0.9955	NA	NA	1000
1000	100	200	50	0.01	1-1-1	3	100657	100.657	202	16717	33110	1.008-1.000-1.014	11126	28188	38053	calib	2	48	1.62	15883	0.923	1	0.857	NA	NA	15883
1000	100	200	50	0.03	1-1-1	1	101105	101.105	212	49782	100246	1.010-1.004-1.000	14623	63692	76478	UMI-nea	8	48	3.68	1000	1	1	1	57	negbinom	999
1000	100	200	50	0.03	1-1-1	1	101105	101.105	212	49782	100246	1.010-1.004-1.000	14623	63692	76478	umi-tools	8	1	113.77	1236	0.9984	1	0.9968	NA	NA	1236
1000	100	200	50	0.03	1-1-1	1	101105	101.105	212	49782	100246	1.010-1.004-1.000	14623	63692	76478	UMIc-seq	26	48	180.22	1000	0.9936	0.9933	0.994	NA	NA	1000
1000	100	200	50	0.03	1-1-1	1	101105	101.105	212	49782	100246	1.010-1.004-1.000	14623	63692	76478	calib	2	48	3.79	38074	0.845	1	0.7317	NA	NA	38074
1000	100	200	50	0.03	1-1-1	2	101174	101.174	197	49632	99911	1.010-1.004-1.000	14569	63465	76277	UMI-nea	8	48	6.52	1001	1	1	1	58	negbinom	1000
1000	100	200	50	0.03	1-1-1	2	101174	101.174	197	49632	99911	1.010-1.004-1.000	14569	63465	76277	umi-tools	8	1	115.8	1251	0.9983	1	0.9966	NA	NA	1251
1000	100	200	50	0.03	1-1-1	2	101174	101.174	197	49632	99911	1.010-1.004-1.000	14569	63465	76277	UMIc-seq	26	48	182.11	1000	0.9938	0.9934	0.9941	NA	NA	1000
1000	100	200	50	0.03	1-1-1	2	101174	101.174	197	49632	99911	1.010-1.004-1.000	14569	63465	76277	calib	2	48	3.6	38034	0.8452	1	0.7319	NA	NA	38034
1000	100	200	50	0.03	1-1-1	3	100973	100.973	206	49947	99936	1.000-1.001-1.000	14717	63454	76314	UMI-nea	8	48	3.61	1000	1	1	1	58	negbinom	1000
1000	100	200	50	0.03	1-1-1	3	100973	100.973	206	49947	99936	1.000-1.001-1.000	14717	63454	76314	umi-tools	8	1	116.93	1223	0.9985	1	0.9969	NA	NA	1223
1000	100	200	50	0.03	1-1-1	3	100973	100.973	206	49947	99936	1.000-1.001-1.000	14717	63454	76314	UMIc-seq	27	48	182.09	1000	0.9955	0.995	0.9961	NA	NA	1000
1000	100	200	50	0.03	1-1-1	3	100973	100.973	206	49947	99936	1.000-1.001-1.000	14717	63454	76314	calib	2	48	3.87	38321	0.844	1	0.7301	NA	NA	38321
10000	100	200	12	0.001	1-1-40	1	1008311	100.831	196	11485	563	1.032-1.000-41.462	11420	561	21815	UMI-nea	1	48	3.58	10065	0.9991	0.9984	0.9998	41	negbinom	9893
10000	100	200	12	0.001	1-1-40	1	1008311	100.831	196	11485	563	1.032-1.000-41.462	11420	561	21815	umi-tools	1	1	18.16	10328	0.9998	0.9999	0.9997	NA	NA	10328
10000	100	200	12	0.001	1-1-40	1	1008311	100.831	196	11485	563	1.032-1.000-41.462	11420	561	21815	UMIc-seq	18	48	3326.75	10151	0.996	0.9928	0.9993	NA	NA	10151
10000	100	200	12	0.001	1-1-40	1	1008311	100.831	196	11485	563	1.032-1.000-41.462	11420	561	21815	calib	1	48	2.81	9016	0.9876	0.9757	0.9997	NA	NA	9016
10000	100	200	12	0.001	1-1-40	2	1008806	100.881	199	11427	567	1.004-1.000-40.378	11371	567	21768	UMI-nea	1	48	3.38	10061	0.999	0.9981	0.9998	40	negbinom	9880
10000	100	200	12	0.001	1-1-40	2	1008806	100.881	199	11427	567	1.004-1.000-40.378	11371	567	21768	umi-tools	1	1	18.56	10305	0.9998	0.9998	0.9997	NA	NA	10305
10000	100	200	12	0.001	1-1-40	2	1008806	100.881	199	11427	567	1.004-1.000-40.378	11371	567	21768	UMIc-seq	18	48	3524.07	10164	0.9962	0.993	0.9993	NA	NA	10164
10000	100	200	12	0.001	1-1-40	2	1008806	100.881	199	11427	567	1.004-1.000-40.378	11371	567	21768	calib	1	48	3.83	8982	0.9873	0.9751	0.9997	NA	NA	8982
10000	100	200	12	0.001	1-1-40	3	1010969	101.097	203	11458	564	1.074-1.000-42.125	11407	564	21804	UMI-nea	1	48	3.34	10056	0.9991	0.9983	0.9998	41	negbinom	9891
10000	100	200	12	0.001	1-1-40	3	1010969	101.097	203	11458	564	1.074-1.000-42.125	11407	564	21804	umi-tools	1	1	18.23	10306	0.9998	0.9998	0.9997	NA	NA	10306
10000	100	200	12	0.001	1-1-40	3	1010969	101.097	203	11458	564	1.074-1.000-42.125	11407	564	21804	UMIc-seq	18	48	3472.81	10119	0.9963	0.9932	0.9994	NA	NA	10119
10000	100	200	12	0.001	1-1-40	3	1010969	101.097	203	11458	564	1.074-1.000-42.125	11407	564	21804	calib	1	48	2.8	8959	0.9872	0.975	0.9997	NA	NA	8959
10000	100	200	12	0.005	1-1-40	1	1010046	101.005	204	57489	2853	1.031-1.000-40.917	55856	2849	64674	UMI-nea	1	48	7.25	11943	0.9983	0.9981	0.9984	6	negbinom	9889
10000	100	200	12	0.005	1-1-40	1	1010046	101.005	204	57489	2853	1.031-1.000-40.917	55856	2849	64674	umi-tools	1	1	61.34	12201	0.9974	0.998	0.9967	NA	NA	12201
10000	100	200	12	0.005	1-1-40	1	1010046	101.005	204	57489	2853	1.031-1.000-40.917	55856	2849	64674	UMIc-seq	16	48	3606.94	13426	0.9676	0.952	0.9838	NA	NA	13426
10000	100	200	12	0.005	1-1-40	1	1010046	101.005	204	57489	2853	1.031-1.000-40.917	55856	2849	64674	calib	1	48	3.01	3825	0.4781	0.3145	0.9967	NA	NA	3825
10000	100	200	12	0.005	1-1-40	2	1010077	101.008	200	57430	2981	1.022-1.000-38.962	55706	2979	64601	UMI-nea	1	48	6.57	12099	0.9982	0.998	0.9983	5	negbinom	9886
10000	100	200	12	0.005	1-1-40	2	1010077	101.008	200	57430	2981	1.022-1.000-38.962	55706	2979	64601	umi-tools	1	1	62.13	12338	0.9973	0.998	0.9966	NA	NA	12338
10000	100	200	12	0.005	1-1-40	2	1010077	101.008	200	57430	2981	1.022-1.000-38.962	55706	2979	64601	UMIc-seq	16	48	3718.5	13536	0.9672	0.9513	0.9836	NA	NA	13536
10000	100	200	12	0.005	1-1-40	2	1010077	101.008	200	57430	2981	1.022-1.000-38.962	55706	2979	64601	calib	1	48	2.95	4597	0.5718	0.4009	0.9968	NA	NA	4597
10000	100	200	12	0.005	1-1-40	3	1011941	101.194	200	56990	2886	1.000-1.011-39.714	55373	2883	64298	UMI-nea	1	48	6.56	11969	0.9982	0.998	0.9984	6	negbinom	9888
10000	100	200	12	0.005	1-1-40	3	1011941	101.194	200	56990	2886	1.000-1.011-39.714	55373	2883	64298	umi-tools	1	1	59.94	12182	0.9972	0.9979	0.9966	NA	NA	12182
10000	100	200	12	0.005	1-1-40	3	1011941	101.194	200	56990	2886	1.000-1.011-39.714	55373	2883	64298	UMIc-seq	17	48	4060.89	14443	0.9737	0.9617	0.986	NA	NA	14443
10000	100	200	12	0.005	1-1-40	3	1011941	101.194	200	56990	2886	1.000-1.011-39.714	55373	2883	64298	calib	1	48	2.9	3398	0.4221	0.2677	0.9965	NA	NA	3398
10000	100	200	18	0.001	1-1-40	1	1011749	101.175	199	17298	832	1.101-1.000-43.682	17139	832	27692	UMI-nea	1	48	5.54	10159	1	1	0.9999	47	negbinom	10000
10000	100	200	18	0.001	1-1-40	1	1011749	101.175	199	17298	832	1.101-1.000-43.682	17139	832	27692	umi-tools	1	1	21.33	10526	0.9998	1	0.9997	NA	NA	10526
10000	100	200	18	0.001	1-1-40	1	1011749	101.175	199	17298	832	1.101-1.000-43.682	17139	832	27692	UMIc-seq	22	48	3798.29	9922	0.9976	0.9956	0.9996	NA	NA	9922
10000	100	200	18	0.001	1-1-40	1	1011749	101.175	199	17298	832	1.101-1.000-43.682	17139	832	27692	calib	2	48	3.2	10599	0.9997	0.9997	0.9996	NA	NA	10599
10000	100	200	18	0.001	1-1-40	2	1008548	100.855	193	17186	829	1.000-1.022-41.917	17024	828	27632	UMI-nea	1	48	5.78	10163	1	1	0.9999	47	negbinom	10000
10000	100	200	18	0.001	1-1-40	2	1008548	100.855	193	17186	829	1.000-1.022-41.917	17024	828	27632	umi-tools	1	1	21.23	10556	0.9998	1	0.9997	NA	NA	10556
10000	100	200	18	0.001	1-1-40	2	1008548	100.855	193	17186	829	1.000-1.022-41.917	17024	828	27632	UMIc-seq	22	48	3554.16	9904	0.9976	0.9955	0.9996	NA	NA	9904
10000	100	200	18	0.001	1-1-40	2	1008548	100.855	193	17186	829	1.000-1.022-41.917	17024	828	27632	calib	2	48	3.19	10621	0.9997	0.9997	0.9996	NA	NA	10621
10000	100	200	18	0.001	1-1-40	3	1009407	100.941	198	17166	906	1.000-1.022-38.317	17036	906	27688	UMI-nea	1	48	5.74	10129	1	1	0.9999	48	negbinom	10000
10000	100	200	18	0.001	1-1-40	3	1009407	100.941	198	17166	906	1.000-1.022-38.317	17036	906	27688	umi-tools	1	1	21.11	10545	0.9998	1	0.9997	NA	NA	10545
10000	100	200	18	0.001	1-1-40	3	1009407	100.941	198	17166	906	1.000-1.022-38.317	17036	906	27688	UMIc-seq	16	48	1756.83	3644	0.9086	0.8375	0.993	NA	NA	3644
10000	100	200	18	0.001	1-1-40	3	1009407	100.941	198	17166	906	1.000-1.022-38.317	17036	906	27688	calib	2	48	3.18	10657	0.9996	0.9996	0.9996	NA	NA	10657
10000	100	200	18	0.005	1-1-40	1	1013811	101.381	204	85733	4369	1.012-1.000-39.472	81997	4361	90787	UMI-nea	2	48	12.51	10112	1	1	0.9999	49	negbinom	9999
10000	100	200	18	0.005	1-1-40	1	1013811	101.381	204	85733	4369	1.012-1.000-39.472	81997	4361	90787	umi-tools	2	1	116.66	11319	0.9994	0.9998	0.999	NA	NA	11319
10000	100	200	18	0.005	1-1-40	1	1013811	101.381	204	85733	4369	1.012-1.000-39.472	81997	4361	90787	UMIc-seq	15	48	1441.3	2144	0.8325	0.7333	0.9627	NA	NA	2144
10000	100	200	18	0.005	1-1-40	1	1013811	101.381	204	85733	4369	1.012-1.000-39.472	81997	4361	90787	calib	2	48	4.47	12930	0.9978	0.9976	0.9981	NA	NA	12930
10000	100	200	18	0.005	1-1-40	2	1010547	101.055	196	85866	4416	1.000-1.007-39.030	82118	4393	90881	UMI-nea	2	48	12.61	10098	1	1	0.9999	51	negbinom	10000
10000	100	200	18	0.005	1-1-40	2	1010547	101.055	196	85866	4416	1.000-1.007-39.030	82118	4393	90881	umi-tools	2	1	119.12	11281	0.9995	0.9998	0.9991	NA	NA	11281
10000	100	200	18	0.005	1-1-40	2	1010547	101.055	196	85866	4416	1.000-1.007-39.030	82118	4393	90881	UMIc-seq	20	48	3444.94	10010	0.9848	0.9771	0.9927	NA	NA	10010
10000	100	200	18	0.005	1-1-40	2	1010547	101.055	196	85866	4416	1.000-1.007-39.030	82118	4393	90881	calib	2	48	4.47	12762	0.9972	0.9963	0.9981	NA	NA	12762
10000	100	200	18	0.005	1-1-40	3	1010888	101.089	207	86207	4211	1.000-1.004-41.031	82525	4201	90956	UMI-nea	2	48	12.51	10099	1	1	0.9999	50	negbinom	9998
10000	100	200	18	0.005	1-1-40	3	1010888	101.089	207	86207	4211	1.000-1.004-41.031	82525	4201	90956	umi-tools	2	1	117.86	11238	0.9994	0.9998	0.999	NA	NA	11238
10000	100	200	18	0.005	1-1-40	3	1010888	101.089	207	86207	4211	1.000-1.004-41.031	82525	4201	90956	UMIc-seq	16	48	1842.66	4733	0.8887	0.8227	0.9663	NA	NA	4733
10000	100	200	18	0.005	1-1-40	3	1010888	101.089	207	86207	4211	1.000-1.004-41.031	82525	4201	90956	calib	2	48	4.52	12899	0.9982	0.9982	0.9981	NA	NA	12899
10000	100	200	25	0.01	1-1-1	1	1012223	101.222	201	83634	167074	1.009-1.000-1.005	68367	154454	214484	UMI-nea	3	48	36.36	10102	1	1	0.9999	50	negbinom	10000
10000	100	200	25	0.01	1-1-1	1	1012223	101.222	201	83634	167074	1.009-1.000-1.005	68367	154454	214484	umi-tools	3	1	675.54	14697	0.9976	1	0.9953	NA	NA	14697
10000	100	200	25	0.01	1-1-1	1	1012223	101.222	201	83634	167074	1.009-1.000-1.005	68367	154454	214484	UMIc-seq	24	48	3242.23	10011	0.9937	0.9917	0.9957	NA	NA	10011
10000	100	200	25	0.01	1-1-1	1	1012223	101.222	201	83634	167074	1.009-1.000-1.005	68367	154454	214484	calib	2	48	7.54	67009	0.9735	1	0.9483	NA	NA	67009
10000	100	200	25	0.01	1-1-1	2	1008027	100.803	194	83337	166801	1.003-1.000-1.001	68309	154243	214273	UMI-nea	3	48	34.55	10090	1	1	0.9999	51	negbinom	9999
10000	100	200	25	0.01	1-1-1	2	1008027	100.803	194	83337	166801	1.003-1.000-1.001	68309	154243	214273	umi-tools	3	1	657.01	14740	0.9976	1	0.9953	NA	NA	14740
10000	100	200	25	0.01	1-1-1	2	1008027	100.803	194	83337	166801	1.003-1.000-1.001	68309	154243	214273	UMIc-seq	25	48	3266.44	10009	0.9967	0.9956	0.9977	NA	NA	10009
10000	100	200	25	0.01	1-1-1	2	1008027	100.803	194	83337	166801	1.003-1.000-1.001	68309	154243	214273	calib	2	48	7.22	65225	0.9742	1	0.9497	NA	NA	65225
10000	100	200	25	0.01	1-1-1	3	1012095	101.21	200	83445	167332	1.003-1.002-1.000	68451	154467	214385	UMI-nea	3	48	35	10086	1	1	0.9999	51	negbinom	10000
10000	100	200	25	0.01	1-1-1	3	1012095	101.21	200	83445	167332	1.003-1.002-1.000	68451	154467	214385	umi-tools	3	1	660.33	14855	0.9976	1	0.9952	NA	NA	14855
10000	100	200	25	0.01	1-1-1	3	1012095	101.21	200	83445	167332	1.003-1.002-1.000	68451	154467	214385	UMIc-seq	25	48	3272.67	10003	0.9966	0.9956	0.9977	NA	NA	10003
10000	100	200	25	0.01	1-1-1	3	1012095	101.21	200	83445	167332	1.003-1.002-1.000	68451	154467	214385	calib	2	48	7.21	63651	0.975	1	0.9511	NA	NA	63651
10000	100	200	25	0.03	1-1-1	1	1007147	100.715	199	249305	498006	1.000-1.002-1.002	136236	394828	484423	UMI-nea	5	48	115.08	10052	1	1	0.9999	54	negbinom	9997
10000	100	200	25	0.03	1-1-1	1	1007147	100.715	199	249305	498006	1.000-1.002-1.002	136236	394828	484423	umi-tools	5	1	8057.08	15526	0.9879	0.9895	0.9864	NA	NA	15526
10000	100	200	25	0.03	1-1-1	1	1007147	100.715	199	249305	498006	1.000-1.002-1.002	136236	394828	484423	UMIc-seq	24	48	3305.83	10369	0.9891	0.9882	0.9899	NA	NA	10369
10000	100	200	25	0.03	1-1-1	1	1007147	100.715	199	249305	498006	1.000-1.002-1.002	136236	394828	484423	calib	2	48	13.54	104936	0.9515	0.9999	0.9075	NA	NA	104936
10000	100	200	25	0.03	1-1-1	2	1010584	101.058	206	250153	499655	1.000-1.000-1.001	137186	396039	486135	UMI-nea	5	48	106.87	10048	1	1	0.9999	54	negbinom	9996
10000	100	200	25	0.03	1-1-1	2	1010584	101.058	206	250153	499655	1.000-1.000-1.001	137186	396039	486135	umi-tools	5	1	7910.31	15483	0.988	0.9895	0.9866	NA	NA	15483
10000	100	200	25	0.03	1-1-1	2	1010584	101.058	206	250153	499655	1.000-1.000-1.001	137186	396039	486135	UMIc-seq	25	48	3370.8	10486	0.994	0.9937	0.9943	NA	NA	10486
10000	100	200	25	0.03	1-1-1	2	1010584	101.058	206	250153	499655	1.000-1.000-1.001	137186	396039	486135	calib	2	48	13.28	102106	0.9526	0.9999	0.9095	NA	NA	102106
10000	100	200	25	0.03	1-1-1	3	1012460	101.246	197	250371	502137	1.000-1.006-1.000	136746	397929	486938	UMI-nea	5	48	120.82	10044	1	1	1	55	negbinom	9999
10000	100	200	25	0.03	1-1-1	3	1012460	101.246	197	250371	502137	1.000-1.006-1.000	136746	397929	486938	umi-tools	5	1	7920.69	15647	0.9876	0.9891	0.9861	NA	NA	15647
10000	100	200	25	0.03	1-1-1	3	1012460	101.246	197	250371	502137	1.000-1.006-1.000	136746	397929	486938	UMIc-seq	23	48	3282.18	10372	0.9766	0.9742	0.9789	NA	NA	10372
10000	100	200	25	0.03	1-1-1	3	1012460	101.246	197	250371	502137	1.000-1.006-1.000	136746	397929	486938	calib	2	48	13.05	91983	0.9563	0.999	0.9172	NA	NA	91983
10000	100	200	50	0.01	1-1-1	1	1008313	100.831	201	166234	333224	1.000-1.007-1.001	110704	284129	381842	UMI-nea	4	48	105.06	10110	1	1	0.9999	49	negbinom	10000
10000	100	200	50	0.01	1-1-1	1	1008313	100.831	201	166234	333224	1.000-1.007-1.001	110704	284129	381842	umi-tools	4	1	1663.17	14739	0.9978	1	0.9956	NA	NA	14739
10000	100	200	50	0.01	1-1-1	1	1008313	100.831	201	166234	333224	1.000-1.007-1.001	110704	284129	381842	UMIc-seq	30	48	3701.59	9998	0.9976	0.997	0.9982	NA	NA	9998
10000	100	200	50	0.01	1-1-1	1	1008313	100.831	201	166234	333224	1.000-1.007-1.001	110704	284129	381842	calib	2	48	24.14	157769	0.9412	1	0.8889	NA	NA	157769
10000	100	200	50	0.01	1-1-1	2	1012279	101.228	200	166704	334599	1.005-1.003-1.000	110537	285307	382852	UMI-nea	4	48	102.59	10107	1	1	0.9999	50	negbinom	10000
10000	100	200	50	0.01	1-1-1	2	1012279	101.228	200	166704	334599	1.005-1.003-1.000	110537	285307	382852	umi-tools	4	1	1773.4	14701	0.9978	1	0.9956	NA	NA	14701
10000	100	200	50	0.01	1-1-1	2	1012279	101.228	200	166704	334599	1.005-1.003-1.000	110537	285307	382852	UMIc-seq	31	48	3716.35	10000	0.9987	0.9984	0.999	NA	NA	10000
10000	100	200	50	0.01	1-1-1	2	1012279	101.228	200	166704	334599	1.005-1.003-1.000	110537	285307	382852	calib	2	48	23.98	158251	0.9412	1	0.889	NA	NA	158251
10000	100	200	50	0.01	1-1-1	3	1009057	100.906	201	166161	333524	1.003-1.004-1.000	110488	284139	381954	UMI-nea	4	48	100.78	10137	1	1	0.9999	48	negbinom	9999
10000	100	200	50	0.01	1-1-1	3	1009057	100.906	201	166161	333524	1.003-1.004-1.000	110488	284139	381954	umi-tools	4	1	1682.5	14723	0.9978	1	0.9956	NA	NA	14723
10000	100	200	50	0.01	1-1-1	3	1009057	100.906	201	166161	333524	1.003-1.004-1.000	110488	284139	381954	UMIc-seq	30	48	3720.11	9999	0.9977	0.9971	0.9982	NA	NA	9999
10000	100	200	50	0.01	1-1-1	3	1009057	100.906	201	166161	333524	1.003-1.004-1.000	110488	284139	381954	calib	2	48	24.08	158785	0.9411	1	0.8887	NA	NA	158785
10000	100	200	50	0.03	1-1-1	1	1010417	101.042	202	498878	1001363	1.003-1.004-1.000	145371	636846	763957	UMI-nea	8	48	285.94	10013	1	1	1	57	negbinom	9996
10000	100	200	50	0.03	1-1-1	1	1010417	101.042	202	498878	1001363	1.003-1.004-1.000	145371	636846	763957	umi-tools	8	1	13497.7	12360	0.9988	1	0.9976	NA	NA	12360
10000	100	200	50	0.03	1-1-1	1	1010417	101.042	202	498878	1001363	1.003-1.004-1.000	145371	636846	763957	UMIc-seq	31	48	3782.91	10000	0.9978	0.9977	0.9979	NA	NA	10000
10000	100	200	50	0.03	1-1-1	1	1010417	101.042	202	498878	1001363	1.003-1.004-1.000	145371	636846	763957	calib	2	48	45.23	368174	0.8813	1	0.7877	NA	NA	368174
10000	100	200	50	0.03	1-1-1	2	1010014	101.001	203	499452	999482	1.004-1.000-1.001	145741	636078	763403	UMI-nea	8	48	288.48	10007	1	1	1	57	negbinom	9996
10000	100	200	50	0.03	1-1-1	2	1010014	101.001	203	499452	999482	1.004-1.000-1.001	145741	636078	763403	umi-tools	8	1	13258.6	12373	0.9988	1	0.9976	NA	NA	12373
10000	100	200	50	0.03	1-1-1	2	1010014	101.001	203	499452	999482	1.004-1.000-1.001	145741	636078	763403	UMIc-seq	30	48	3770.64	10000	0.9959	0.9957	0.9962	NA	NA	10000
10000	100	200	50	0.03	1-1-1	2	1010014	101.001	203	499452	999482	1.004-1.000-1.001	145741	636078	763403	calib	2	48	45.44	369064	0.8811	1	0.7875	NA	NA	369064
10000	100	200	50	0.03	1-1-1	3	1007981	100.798	199	500018	997651	1.000-1.003-1.004	146123	634130	762049	UMI-nea	8	48	292.13	10010	1	1	1	57	negbinom	9998
10000	100	200	50	0.03	1-1-1	3	1007981	100.798	199	500018	997651	1.000-1.003-1.004	146123	634130	762049	umi-tools	8	1	13336.6	12360	0.9988	1	0.9976	NA	NA	12360
10000	100	200	50	0.03	1-1-1	3	1007981	100.798	199	500018	997651	1.000-1.003-1.004	146123	634130	762049	UMIc-seq	30	48	3728.28	10000	0.9957	0.9954	0.996	NA	NA	10000
10000	100	200	50	0.03	1-1-1	3	1007981	100.798	199	500018	997651	1.000-1.003-1.004	146123	634130	762049	calib	2	48	45.04	375375	0.88	1	0.7857	NA	NA	375375
